# Supplementary material for: Myeloid neoplasms with MYC-positive double minutes: towards recognition as a distinct entity
Source: Blood Cancer J. 2025 Mar 3;15(1):29. doi: 10.1038/s41408-025-01244-6 (PMC11876648; doi:10.1038/s41408-025-01244-6)
Supplement: Supplementary file 2 — Supplementary Table 1 [file 41408_2025_1244_MOESM2_ESM.xlsx]

## Sheet: Tabelle1 (2)
Patient	Diagnosis WHO-HAEM5	Sex (1=female, 2=male)	Age at diagnosis [years]	WBC /µl	Hb [g/dl]	PLT /µl	Type of therapy	Response to therapy (CR= Complete Remission, ED= Early Death, PD= Progressive Disease, PR= Partial Remission, SD= Stable Disease)	Follow-up [days]	Death	Specimen (BM=bone marrow, PB= peripheral blood)	Blasts in PB [%]	Blasts in BM [%]	Promyelocytes in BM [%]	Atypical promyelocytes	Cells peroxidase-positive	Auer rods	Faggot cells	APL-like	Pseudo-Chediak-Higashi granules	Dysgranulopoiesis (0=mild, 1=moderate, 2=pronounced)	Karyotype 1	Karyotype 2	Karyotype 3	Karyotype 4	Karyotype 5	Complex karyotype	dmin subclonal	dmin only	del 8q24	TET2 mutation	Biallelic TET2	Trisomy 4	ASXL1	ASXL2	ATM	ATRX	BCOR	BCORL1	BRAF	BRCC3	CALR	CBL	CDH23	CDKN2A	CEBPA	CREBBP	CSF3R	CSNK1A1
1	AML-MR	1	65.2	34300	8.5	54000	intensive	n.a.	346	1	BM	n.a.	62	6.5	n.a.	0.98	n.a.	n.a.	n.a.	n.a.	n.a.	46,XX.ish dmin (CMYC+)					0	0	1	1	1	1	0	0	n.a.	n.a.	n.a.	n.a.	n.a.	n.a.	n.a.	n.a.	0	n.a.	n.a.	0	n.a.	n.a.	n.a.
2	AML-MR	2	68	n.a.	n.a.	n.a.	n.a.	n.a.	n.a.	n.a.	BM	n.a.	59.5	12	n.a.	0.8	1	n.a.	n.a.	n.a.	n.a.	43-44,X,t(Y;7)(q11;p11),der(8;17)(p10;q10),-9,-10,-11,der(19)t(11;19)(q11;p13),20-40 dmin.ish dmin(CMYC+) cp					1	0	0	1	0	n.a.	0	0	0	0	0	0	0	0	0	0	0	0	n.a.	0	0	0	0
3	AML-MR	1	78.7	11200	11.4	59000	non-intensive	ED	49	1	BM	n.a.	66.5	0.5	n.a.	0.98	1	n.a.	n.a.	n.a.	n.a.	46,XX,5~100dmin.ish dmin(CMYC+)	46,XX,i(5)(p10)	46,XX			0	0	0	n.a.	1	1	0	0	0	0	0	0	0	0	0	0	0	0	0	0	0	0	0
4	AML-MR	1	70.1	16800	9.9	26000	n.a.	n.a.	9	1	BM	n.a.	75	1	n.a.	0.8	n.a.	n.a.	n.a.	n.a.	n.a.	45,XX,del(5)(q14q34),del(9)(q22q34),der(10)t(10;17)(p14;q11),der(12)t(5;12)(p14;q24),-17	45,XX,del(5)(q14q34),del(9)(q22q34),der(10)t(10;17)(p14;q11),der(12)t(5;12)(p14;q24),-17,20~40dmin.ish dmin(CMYC+)	46,XX,del(5)(q14q34),del(9)(q22q34),+9,der(10)t(10;17)(p14;q11),der(12)t(5;12)(p14;q24),-17,20~40dmin.ish dmin(CMYC+)			1	1	0	n.a.	0	n.a.	0	0	0	0	0	0	0	0	0	0	0	0	0	0	0	0	0
5	MDS-IB1	1	80.2	8000	11.9	122000	n.a.	n.a.	167	0	BM	n.a.	53	18.5	n.a.	1	n.a.	n.a.	n.a.	n.a.	n.a.	47,XX,+r(8)(p23q22)	46,XX,3~40dmin.ish dmin(CMYC+)	46,XX			0	1	1	0	1	1	0	0	0	n.a.	0	0	0	0	n.a.	0	0	n.a.	n.a.	0	n.a.	0	0
6	AML-MR	1	69.2	50300	n.a.	n.a.	intensive	n.a.	495	1	BM	n.a.	n.a.	n.a.	n.a.	0.85	n.a.	n.a.	n.a.	n.a.	n.a.	48,XX,+4,+6,10~50dmin.ish dmin(CMYC+)					0	0	0	n.a.	1	1	1	0	0	0	0	0	0	0	0	0	0	0	0	0	0	0	0
7	AML-MR	2	68.7	n.a.	n.a.	n.a.	n.a.	n.a.	n.a.	n.a.	BM	n.a.	20.5	53	n.a.	0.8	n.a.	n.a.	n.a.	n.a.	n.a.	46,XY,del(5)(q22q34),del(7)(q21q35),ins(8;7)(p22;q22q31),der(9)t(8;9)(p?;q11),i(17)(q10),der(12)t(7;12)(?;q24)del(12)(p12p13)	45,XY,t(1;2)(p34;p12),del(5)(q22q34),del(7)(q21q35),der(8)ins(8;7)(q13;q22q31)del(8)(q21q23),del(9)(q21q34),-10,der(12)t(7;12)(q;q24)del(12)(p12p13)	45,XY,t(1;2)(p34;p12),del(5)(q22q34),del(7)(q21q35),der(8)ins(8;7)(q13;q22q31)del(8)(q21q23),del(9)(q21q34),-10,der(12)t(7;12)(?;q24)del(12)(p12p13),8~17dmin.ish dmin(CMYC+)			1	1	0	n.a.	0	n.a.	0	0	n.a.	n.a.	n.a.	0	n.a.	0	n.a.	0	0	n.a.	n.a.	n.a.	n.a.	0	n.a.
8	AML-MR	2	67.5	10600	9.6	36000	supportive	n.a.	36	1	BM	n.a.	61	2	n.a.	0.7	n.a.	n.a.	n.a.	n.a.	n.a.	45,XY,der(5;17)(p10;q10),30~100dmin.ish dmin(3'CMYC+),del(8)(q24q24)(CMYC-)	46,XY				0	0	0	1	0	n.a.	0	1	0	0	0	0	0	0	0	0	0	0	0	0	0	0	0
9	AML-MR	1	72.2	189000	6.7	73000	n.a.	n.a.	n.a.	n.a.	PB	97	n.a.	n.a.	n.a.	0.8	1	n.a.	n.a.	n.a.	n.a.	45~48,XX,+2,del(2)(q24),+6,der(8)t(8;16)(q24;q13),-9,der(16)(::16p13->16?::8q24->8q24::16?->q11::),-17,+18,der(20)t(17;20)(q12;q11),+22,20~80dmin.ish dmin(CMYC+) cp					1	0	0	1	1	0	0	0	0	0	0	0	0	0	0	0	0	0	n.a.	0	0	0	0
10	AML-MR	1	62.8	4180	n.a.	n.a.	n.a.	n.a.	588	0	BM	n.a.	45.5	20.5	1	0.8	1	0	1	1	2	46,XX,del(5)(q13q34),10~30dmin.ish dmin(CMYC+)	47,XX,del(5)(q13q34),+6,10~30dmin.ish dmin(CMYC+)	46,XX			0	0	0	n.a.	1	1	1	0	0	0	0	0	0	0	0	0	0	0	0	0	0	0	0
11	AML-MR	1	43.5	85000	12.2	34000	intensive	n.a.	113	1	BM	n.a.	58	12	1	0.75	1	0	0	1	2	48,XX,+4,+6,del(8)(q23),der(17)t(17;17)(p11;q12)	48,XX,+4,+6,del(8)(q23),der(17)t(17;17)(p11;q12),2~40dmin.ish dmin(CMYC+)				1	1	0	1	0	n.a.	1	0	0	0	0	0	0	0	0	0	0	0	n.a.	0	0	0	0
12	AML-MR	1	80.3	n.a.	n.a.	n.a.	n.a.	n.a.	n.a.	n.a.	BM	n.a.	57	18	1	0.95	1	0	0	1	2	45,X,-X,del(8)(q23q24),5~50dmin.ish dmin(CMYC+)	46,X,-X,+3,del(8)(q23q24),del(9)(q12q34),5~50dmin.ish dmin(CMYC+)	46,XX			1	0	0	1	1	0	0	1	0	0	0	0	0	0	0	0	0	0	0	0	0	0	0
13	CMML-2	2	55.2	21780	12.2	52000	intensive	CR	2736	0	PB	12	n.a.	n.a.	n.a.	positive	n.a.	n.a.	n.a.	n.a.	n.a.	46,XY,der(2)t(2;11)(p21;q?),der(4)del(4)(q22 q24)ins(4;11)(q21;q22q24),der(11)t(2;11)(p24;q13),5~40dmin.ish dmin(CMYC+)					1	0	0	1	1	1	0	0	0	0	0	0	0	0	0	0	0	0	0	0	0	0	0
14	AML-MR	2	80.1	5280	11.1	116000	intensive	n.a.	297	0	BM	n.a.	16	1	1	positive	1	0	1	0	2	47,XY,der(4)ins(4;8)(q31;q24q24)amp(8)(q24q24),+18	46,XY,10~50dmin.ish dmin(CMYC+)	46,XY			0	0	0	0	1	1	0	0	0	n.a.	0	0	0	0	n.a.	0	0	n.a.	n.a.	0	n.a.	0	0
15	AML-MR	2	77.1	n.a.	n.a.	n.a.	intensive	n.a.	669	0	PB	n.a.	55.5	1	1	0.9	1	0	0	0	2	47,XY,+4,1~100dmin.ish del(8)(q24q24)(CMYC-),dmin(CMYC+)	46,XY				0	0	0	1	1	1	1	0	n.a.	n.a.	n.a.	0	n.a.	0	n.a.	n.a.	0	n.a.	n.a.	0	n.a.	n.a.	n.a.
16	AML-MR	1	82.6	8900	n.a.	n.a.	supportive	PD	51	1	PB	23	n.a.	n.a.	0	0.7	0	0	0	1	1	47,XX,+der(8)(::8p11->8q11::8q23->8q24::hsr::).ish del(8)(q24q24)(CMYC-),r(8)(CMYC amp)	47,XX,+4,10~20dmin.ish del(8)(q24q24)(CMYC-),dmin(CMYC+)				0	0	0	1	1	1	1	0	0	0	0	0	0	0	0	0	0	0	0	0	0	0	0
17	AML-MR	2	75.9	100000	n.a.	n.a.	non-intensive	PD	520	1	PB	11	n.a.	n.a.	1	0.6	1	0	1	1	2	46,XY,del(8)(q23q24),5~70dmin.ish del(8)(CMYC-),dmin(CMYC+)					0	0	1	1	1	0	0	0	0	0	0	0	0	0	0	0	0	0	0	0	0	0	0
18	AML-MR	1	71.6	1600	11.1	107000	intensive	PD	n.a.	n.a.	BM	n.a.	50	0.5	n.a.	0.75	n.a.	n.a.	n.a.	n.a.	n.a.	45,XX,del(5)(q13q35),r(8)(p11q12),-17,der(19)t(14;19)(q?31;p13),der(20)t(17;20)(q12;p11)	45,XX,del(5)(q13q35),r(8)(p11q12),-17,der(19)t(14;19)(q?31;p13),der(20)t(17;20)(q12;p11),2-20dmin.ish dmin(CMYC+)	83,XX,idemx2,-3,-7,-r(8)(p11q12),-10,-12,-16,-18,2-20dmin.ish dmin(CMYC+)	46,XX		1	1	0	1	0	n.a.	0	0	0	0	0	0	0	0	0	0	0	0	0	0	0	0	0
19	AML-MR	2	75.1	n.a.	9.5	n.a.	n.a.	n.a.	190	1	BM	n.a.	26.5	1	n.a.	1	n.a.	n.a.	n.a.	n.a.	n.a.	46,XY,10-50dmin.ish dmin(CMYC+)	47,XY,+6,10-50dmin.ish dmin(CMYC+)	47,XY,+22,10-50dmin.ish dmin(CMYC+)	46,XY		0	0	0	0	1	1	0	0	0	0	0	0	0	0	0	0	0	0	0	0	1	0	0
20	MDS-bi TP53	2	59.9	14240	8.1	54000	intensive	n.a.	36	1	BM	n.a.	9	0	n.a.	n.a.	n.a.	n.a.	n.a.	n.a.	n.a.	45,Y,t(X;8)(q27;q23),r(5)(p15q14),-7,del(12)(p11p13)	44,Y,t(X;8)(q27;q23),r(5)(p15q14),-7,del(12)(p11p13),der(17;18)(q25;q23)del(17)(q11q11)	44,Y,t(X;8)(q27;q23),der(2)ins(2;3)(q31;q22q26)del(2)(q32q35),-3,der(3)(3pter->3?::2q32->2q35::3?->3q22::3q26->3qter),r(5)(p15q14),-7,del(12)(p11p13),6~12dmin.ish dmin(3'EVI1+),der(2)(3''EVI1+),der(3)(5'EVI1+) cp	44,XY,der(1)t(1;3)(p32;?),-3,r(5)(p15q14),-7,der(10)(?8->?8::10p14->10q24::3?->3?::10q24->10q26::11q?13->11q?),del(11)(q13q25),50~100dmin.ish dmin(CMYC+)		1	1	0	n.a.	0	n.a.	0	0	0	0	0	0	0	0	0	0	0	0	0	0	0	0	0
21	AML-MR	2	81.7	36100	9.7	54000	non-intensive	n.a.	234	1	BM	n.a.	51	15	1	1	1	1	1	1	2	46,XY,4~19dmin.ish dmin(CMYC+)	46,XY,del(9)(q?22q?34),4~19dmin.ish dmin(CMYC+)	47,XY,+4,4~19dmin.ish dmin(CMYC+)	46,XY		0	0	0	0	1	0	1	1	0	n.a.	0	0	0	0	n.a.	0	0	n.a.	n.a.	0	n.a.	0	0
22	AML-MR	2	71.7	14600	10.3	18400	n.a.	n.a.	n.a.	n.a.	BM	n.a.	90	0.5	1	0.7	1	0	0	1	2	45,XY,der(5)t(5;7)(q11;q35),der(7)(7pter->7q22::5q?->5q?::7q22->7q35::5q?->5q?),dic(8;20)(p11;q11),der(15;17)(q10;q10),+20,8-15 dmin.ish dmin(CMYC+)	44,idem,der(6)t(6;18)(p21;q12),-10,8-15 dmin.ish dmin(CMYC+)	89,idemx2,der(6)t(6;18)(p21;q12)x2,-9,30-50 dmin.ish dmin(CMYC+)	46,XY		1	0	0	0	0	n.a.	0	0	0	0	0	0	0	0	0	0	0	0	n.a.	0	0	0	0
23	AML-MR	1	82.8	45110	n.a.	n.a.	n.a.	n.a.	n.a.	n.a.	BM	n.a.	58	4.5	n.a.	0.95	n.a.	n.a.	n.a.	n.a.	n.a.	45,X,dic(X;17)(q11;p11),t(4;10)(q26;q22),der(5)del(5)(q14q34)inv(5)(p14q11)t(5;11)(p15;q13),20~150dmin.ish del(8)(q24q24)(CMYC-),dmin(CMYC+)	45,X,dic(X;17)(q11;p11),t(4;10)(q26;q22),der(5)del(5)(q14q34)inv(5)(p14q11)t(5;11)(p15;q13),r(9)(p13q13),20~150dmin.ish del(8)(q24q24)(CMYC-),dmin(CMYC+)				1	0	0	1	0	n.a.	0	0	0	0	0	0	0	0	0	0	0	0	0	0	0	0	0
24	AML without maturation	1	74.4	27500	8.94	43800	intensive	CR	3294	0	BM	n.a.	85	0	n.a.	0.9	1	n.a.	n.a.	n.a.	n.a.	46,XX,12~30dmin.ish del(8)(q24q24)(CMYC-),dmin(CMYC+)	46,XX				0	0	1	1	1	0	0	0	0	0	0	0	0	0	0	0	0	0	0	0	1	0	0
25	AML-MR	1	72.3	600	5.8	80000	intensive	n.a.	374	0	BM	n.a.	60	11.5	n.a.	0.4	n.a.	n.a.	n.a.	n.a.	n.a.	43,XX,del(5)(q14q34),t(6;7)(q14;p15),-16,-17,-18,der(21)t(17;21)(q11;q22)	45,X,-X,del(5)(q14q34),+6,-17,der(21)t(17;21)(q11;q22)	45,X,-X,del(5)(q14q34),+6,der(8)t(8;11)(q22;p13),der(11)r(8;11)(q?;q?),-17,der(21)t(17;21)(q11;q22),1~50dmin.ish der(11)r(8;11)(MLL amp;CMYC+),1~15dmin(MLL+),10~40dmin(CMYC+)	46,X,-X,del(5)(q14q34),+6,der(8)t(8;11)(q22;p13),der(11)r(8;11)(q?;q?),-17,+18,der(21)t(17;21)(q11;q22),1~50dmin.ish der(11)r(8;11)(MLL amp;CMYC+),1~15dmin(MLL+),10~40dmin(CMYC+)	46,XX	1	1	0	0	0	n.a.	0	0	0	0	0	0	0	0	0	0	0	0	0	0	0	0	0
26	AML-MR	1	67.7	n.a.	n.a.	n.a.	n.a.	n.a.	360	1	BM	n.a.	54	1	n.a.	0.98	n.a.	n.a.	n.a.	n.a.	n.a.	46,XX,4~25dmin.ish del(8)(q24q24)(CMYC-),dim(CMYC+)	46,XX,del(11)(q13q23),4~25dmin.ish del(8)(q24q24)(CMYC-),dim(CMYC+)	46,XX			0	0	0	1	1	1	0	0	1	0	0	0	0	0	0	0	1	0	0	0	0	0	0
27	MDS/MPN	2	87.2	64500	9.5	101000	non-intensive	n.a.	74	0	PB	13	n.a.	n.a.	1	positive	1	0	0	0	2	46,XY,3~60 dmin.ish del(8)(q24q24)(CMYC-),dmin(CMYC+)					0	0	1	1	1	1	0	1	0	n.a.	0	0	0	0	n.a.	0	0	n.a.	n.a.	0	n.a.	0	0
28	MDS/MPN	2	75.9	44100	9.2	41000	n.a.	n.a.	141	0	BM	n.a.	4	23	1	positive	1	0	1	1	2	45,X,-Y.ish del(8)(q24q24)(CMYC-)	45,X,-Y,3~35dmin.ish del(8)(q24q24)(CMYC-),dmin(CMYC+)	46,X,-Y,+r(8)(::p11->q13::q24->q24::hsr::q24->q24::).ish del(8)(q24q24)(CMYC-)	46,XY		0	0	1	1	1	1	0	0	1	0	0	0	0	0	0	0	0	0	0	0	0	0	0
29	AML with maturation	1	78.8	2600	11	116000	n.a.	n.a.	n.a.	n.a.	PB	3	n.a.	n.a.	0	0.95	0	0	0	0	1	47,XX,+r(8)(p11q11).ish r(8)(CMYC amp)	48,XX,+r(8)(p11q11)x2.ish r(8)(CMYC amp)x2	46,XX			0	0	1	0	1	0	0	0	0	0	0	0	0	0	0	0	0	0	0	0	0	0	0
30	AML-MR	2	73.9	10100	13.1	79000	n.a.	n.a.	23	1	PB	55	n.a.	n.a.	n.a.	0.9	n.a.	n.a.	n.a.	n.a.	n.a.	44,XY,der(5;17)(p10;q10),der(7)t(7;8)(p22;q11),-8,10~50dmin.ish dmin(CMYC+)					1	0	0	0	0	n.a.	0	0	0	n.a.	0	0	0	0	n.a.	0	0	n.a.	n.a.	0	n.a.	0	0
31	AML-MR	2	76.6	3130	10.4	83000	non-intensive	CR	203	0	BM	n.a.	28.5	6	1	0.7	0	0	0	0	1	46,XY,der(18)t(3;18)(p21;q22),4~30dmin.ish del(8)(q24q24)(CMYC-),4~30dmin(CMYC+)	46,X,der(Y)t(Y;6)(p11;q16),4~30dmin.ish del(8)(q24q24)(CMYC-),4~30dmin(CMYC+)	46,XY			0	0	0	1	1	1	0	0	1	n.a.	0	0	0	0	n.a.	0	0	n.a.	n.a.	0	n.a.	0	0
32	CMML-1	2	80.3	21000	8	11000	non-intensive	n.a.	n.a.	n.a.	BM	n.a.	6.5	2	n.a.	positive	n.a.	n.a.	n.a.	n.a.	n.a.	46,XY,1~3dmin.ish del(8)(q24q24)(MYC-),dmin(MYC+)	46,XY				0	0	1	1	1	1	0	0	0	0	0	0	0	0	0	0	0	0	0	0	0	0	0
33	AML-MR	1	72.9	n.a.	n.a.	n.a.	n.a.	n.a.	n.a.	n.a.	BM	n.a.	76	0	1	0.9	1	1	1	1	2	46,XX,9~16dmin.ish del(8)(q24q24)(MYC-),dmin(MYC+)	46,XX				0	0	1	1	1	0	0	0	0	0	0	0	0	0	0	0	0	0	0	0	0	0	0
34	AML-MR	1	71.2	8800	8.4	44000	non-intensive	PD	323	0	BM	n.a.	56.5	3.5	n.a.	0.9	n.a.	n.a.	n.a.	n.a.	n.a.	46,XX,2~35dmin.ish dmin(MYC+)	47,XX,+4,2~35dmin.ish dmin(MYC+)	46,XX			0	0	0	0	1	1	1	0	n.a.	n.a.	n.a.	0	n.a.	n.a.	n.a.	0	0	n.a.	n.a.	0	n.a.	n.a.	0
35	AML without maturation	1	85.2	92880	7.8	112000	non-intensive	SD	62	1	BM	n.a.	81	0	1	0.8	0	0	0	1	2	46,XX,del(9)(q22q34),3~30dmin.ish del(8)(q24q24)(CMYC-),dmin(CMYC+)	46,XX				0	0	0	1	1	0	0	0	0	n.a.	n.a.	0	0	0	n.a.	0	0	n.a.	n.a.	0	n.a.	0	0
36	AML-MR	1	60.7	1180	9.4	132000	intensive	n.a.	n.a.	n.a.	BM	n.a.	4.5	0.5	0	positive	0	0	0	0	0	46,XX,del(5)(q14q34),del(16)(p11),der(17)t(16;17)(p11;p11),1~30dmin.ish dmin(CMYC+)	46,XX				1	0	0	n.a.	1	0	0	0	n.a.	n.a.	n.a.	0	n.a.	n.a.	n.a.	0	0	n.a.	n.a.	0	n.a.	n.a.	0
37	AML-MR	1	76.5	1800	9.3	50000	non-intensive	SD	238	1	BM	n.a.	57.5	3	n.a.	0.8	n.a.	n.a.	n.a.	n.a.	n.a.	48,XX,der(1)t(1;13)(q44;q33)t(4;13)(q26;q34),der(4)t(4;13)(q26;q22),del(5)(q14q34),+der(6)(8qter->8q23::?10q25->10q26::8q23->8q23::6p21->6q22::6q27->6qter),der(10)t(2;10)(?p11;q25),der(11)t(11;22)(q21;q11),+der(22)t(17;22)(q11;p13),5~50dmin.ish der(6)(CMYC+),dmin(CMYC+,MLL+)	46,XX				1	0	0	0	0	n.a.	0	0	0	0	0	0	0	0	0	0	1	0	0	0	0	0	0
38	AML-MR	2	63.6	16000	7.5	60000	n.a.	n.a.	n.a.	n.a.	BM	n.a.	48	15	1	0.9	1	0	1	1	2	46,XY,20~60dmin.ish 20~60dmin(MYC+)	46,XY				0	0	1	0	0	n.a.	0	0	n.a.	n.a.	n.a.	0	n.a.	n.a.	n.a.	0	0	n.a.	n.a.	n.a.	n.a.	n.a.	0
39	AML-MR	1	69.1	6500	9.4	70000	n.a.	n.a.	n.a.	n.a.	BM	n.a.	90.5	2.5	n.a.	0.95	1	n.a.	n.a.	n.a.	n.a.	51~52,XX,+3,der(3)(3pter->3q13::10p15->10p12::3q11->3q28::?5p14->?5p15::10p12->10p12::1?p34->1?p21::17q24->17qter)x1~2,+4,+der(5;13)(p10;q10),der(5;13)(p10;q10),+6,der(10)(17q24->17q25::21q21->21q22::17q24->17q23::10p12->10p11::16p13->16p11::10p11->10qter),der(17)t(15;17)(q21;p13),+20,+22,2~60dmin.ish del(8)(q24q24)(CMYC-),dmin(CMYC+) cp	98,XXXX,der(3)(3pter->3q13::10p15->10p12::3q11->3q28::?5p14->?5p15::10p12->10p12::1?p34->1?p21::17q24->17qter)x2,+4,-5,der(5;13)(p10;q10),+6,+8,-9,der(10)(17q24->17q25::21q21->21q22::17q24->17q23::10p12->10p11::16p13->16p11::10p11->10qter)x2,+13,i(13)(q10)x2,-14,-15,der(17)t(15;17)(q21;p13)x2,+18,+20,+20,+22,+22,+22,+22,2~60dmin				1	0	0	1	1	0	1	0	0	0	0	0	0	0	0	0	0	0	0	0	0	0	0
40	AML-MR	1	79.8	15000	8	140000	non-intensive	PR	141	1	BM	n.a.	40.5	30.5	1	0.98	1	0	1	1	2	44,XX,der(5)t(5;9)(p14;?p23)t(5;9)(q13;?p23),del(6)(q24q26),der(8)t(8;17)(q24;q11),-9,der(9)t(5;9)(p14;p13),-17,30~120dmin.ish 30~120dmin(MYC+)	46,XX				1	0	0	0	0	n.a.	0	0	0	n.a.	n.a.	0	0	0	0	0	0	0	n.a.	0	0	0	0
41	AML-MR	1	88.6	1200	6.7	26000	n.a.	n.a.	n.a.	n.a.	BM	n.a.	32	6.5	0	0.3	0	0	0	0	2	44,XX,del(5)(q11q35),-7,der(15;17)(q10;q10),+19,dic(19;22)(?p11;p11)x2,+22	44,XX,del(5)(q11q35),-7,der(15;17)(q10;q10),+19,dic(19;22)(?p11;p11)x2,+22,20~90dmin.ish del(8)(q24q24)(MYC-),20~90dmin(MYC+)	46,XX			1	1	0	1	0	n.a.	0	0	0	0	0	0	0	0	0	0	0	0	0	0	0	0	0
42	AML-MR	2	69.4	34700	7.7	41000	intensive	CR	308	0	PB	28	n.a.	n.a.	0	0.9	0	0	0	0	2	46,XY,5~50dmin.ish 5~50dmin(MYC+)	46,XY,der(9)(9pter->9q13::8q24->8q24::hsr::8q24->8q24::9q13->9qter)	46,XY			0	0	1	1	1	0	0	0	n.a.	n.a.	n.a.	0	n.a.	n.a.	n.a.	0	0	n.a.	n.a.	0	n.a.	0	0
43	AML-MR	1	76.5	4500	6.8	98000	non-intensive	n.a.	400	0	BM	n.a.	61	0	1	0.85	1	0	0	1	2	46,XX,3~20dmin.ish del(8)(q24q24)(CMYC-),dmin(CMYC+)	46,XX				0	0	1	1	1	1	0	0	n.a.	n.a.	n.a.	0	n.a.	n.a.	n.a.	0	0	n.a.	n.a.	0	n.a.	0	0
44	AML-MR	2	73	201000	n.a.	n.a.	non-intensive	ED	n.a.	n.a.	PB	3	n.a.	n.a.	n.a.	n.a.	n.a.	n.a.	n.a.	n.a.	n.a.	47,XY,+der(8)(::8q24->8q24::hsr::8q11->8p11::)	48,XY,+der(8)(::8q24->8q24::hsr::8q11->8p11::)x2	46,XY,der(9)ins(9;17)(p21;p11p12),del(17)(p11p13),50~120dmin.ish 50~120dmin(MYC+)	46,XY		0	0	0	0	1	0	0	0	0	0	0	0	0	0	0	0	0	0	0	0	0	0	0
45	AML-MR	1	67.3	10900	7.7	23000	n.a.	n.a.	3	1	PB	24	n.a.	n.a.	0	<3%	0	0	0	0	2	50,XX,der(5)t(5;13)(q21;q12),der(8)t(8;10)(q23;q11),-10,+del(11)(q14q25),t(12;21)(q11;p11),+del(13)(q12q34),del(13)(q12q34),+14,+22,+22,2~60dmin.ish dmin(MYC+)	52,XX,der(5)t(5;13)(q21;q12),+8,+del(11)(q14q25),t(12;21)(q11;p11),+del(13)(q11q34),del(13)(q12q34),+14,+22,+22	46,XX			1	0	0	1	0	n.a.	0	0	n.a.	n.a.	n.a.	0	n.a.	n.a.	n.a.	0	0	n.a.	n.a.	0	n.a.	0	0
46	AML-MR	2	84.8	135900	7	45000	supportive	n.a.	4	1	BM	n.a.	28	15.5	1	0.9	1	0	1	1	2	46,XY,del(20)(q11q13)	46,XY,del(20)(q11q13),2~50dmin.ish dmin(CMYC+)	46,XY,der(8)t(8;8)(p22;q21),del(20)(q11q13)			0	1	0	0	0	n.a.	0	0	0	0	0	0	0	0	0	0	0	0	0	0	0	0	0
47	AML not classifiable	1	52.5	75840	8.5	19000	intensive	CR	1423	0	PB	74	n.a.	n.a.	1	0.9	1	0	0	0	2	46,XX,der(2)ins(2;8)(p24;q24q24)hsr(8)(q24).ish der(2)(MYC+)	46,XX,8~12dmin.ish dmin(MYC+)				0	0	1	0	1	1	0	0	0	n.a.	n.a.	0	n.a.	0	0	0	0	0	0	0	0	0	0
48	AML-MR	1	64.5	n.a.	n.a.	n.a.	intensive	CR	1259	0	BM	n.a.	54	2.5	n.a.	0.7	1	n.a.	n.a.	n.a.	n.a.	46,XX,3~60dmin.ish dmin(MYC+)	46,XX,inv(8)(q22q24)	46,XX			0	0	0	0	1	1	0	0	0	0	0	0	0	0	0	0	0	0	0	0	0	0	0
49	MDS-bi TP53	2	60.8	2050	8.5	190000	intensive	n.a.	95	1	BM	n.a.	4	1.5	n.a.	n.a.	n.a.	n.a.	n.a.	n.a.	n.a.	46,XY,del(9)(p21p24),der(10)t(10;11)(q24;q11)t(11;9)(q22;p21),der(11)t(10;11)(q24;q11),~30dmin.ish del(8)(q24q24)(CMYC-) dmin(MYC+)	47,idem,+4	47,XY,+6,del(9)(p21p24),der(10)t(10;11)(q24;q11)t(11;9)(q22;p21),der(11)t(10;11)(q24;q11),der(17)t(11;17)(q23;p13)hsr(11)(q23)	46,XY,del(9)(p21p24),der(10)t(10;11)(q24;q11)t(11;9)(q22;p21),der(11)t(10;11)(q24;q11),hsr(11)(q23)	46,XY	1	1	0	1	0	n.a.	0	0	0	0	0	0	0	0	0	0	0	0	0	0	0	0	0
50	AML-MR	1	74.5	94800	4.2	336000	n.a.	n.a.	n.a.	n.a.	BM	n.a.	38	0.5	1	0.98	1	0	0	0	1	47,XX,+6,del(8)(q23q24),10~150dmin.ish dmin(MYC+)					0	0	0	1	1	0	0	0	1	0	0	0	0	0	0	0	0	0	0	0	0	0	0
51	AML-MR	2	56.8	181000	n.a.	n.a.	n.a.	n.a.	n.a.	n.a.	PB	34	n.a.	n.a.	n.a.	0.95	n.a.	n.a.	n.a.	n.a.	n.a.	45,XY,del(9)(q21q34),-10	47,XY,+3,del(9)(q21q34),3~50dmin.ish dmin(MYC+)	46,XY			0	1	0	0	1	0	0	1	0	0	n.a.	0	0	0	0	0	0	0	0	n.a.	0	0	0
52	AML-MR	2	81.9	66330	8.2	15000	non-intensive	n.a.	n.a.	n.a.	PB	50	n.a.	n.a.	0	0.9	0	0	0	0	2	46,XY,del(8)(q23q24),2~50dmin.ish del(8)(q23q24)(MYC-),dmin(MYC+)	47,XY,del(8)(q23q24),+22,2~50dmin.ish del(8)(q23q24)(MYC-),dmin(MYC+)	46,XY			0	0	0	1	1	0	0	0	0	0	0	0	0	0	0	0	0	0	0	0	0	0	0
53	AML-MR	2	76.9	4600	6.7	13000	n.a.	n.a.	n.a.	n.a.	BM	n.a.	15.5	29	1	positive	1	0	0	0	2	45,XY,-5,del(8)(q21q24),der(17)t(5;17)(p11;p11).ish 4~100dmin(MYC+)	45,XY,-5,del(8)(q23q24),der(17)t(5;17)(p11;p11).ish 4~100dmin(MYC+)	44,XY,-5,der(8;10)(10pter->10p12::8q23->8q21::?21q22->?21q21::8q21->8q10::10q10->10qter),der(17)t(5;17)(p11;p11),der(22)t(8;22)(q11;p11)del(8)(q21q24).ish 4~100dmin(MYC+)	46,XY		1	0	0	1	1	1	0	0	0	0	0	0	0	0	0	0	0	0	0	0	0	0	0
54	AML-MR	2	76.6	n.a.	n.a.	n.a.	non-intensive	n.a.	n.a.	n.a.	BM	n.a.	63	10.5	1	0.95	1	0	1	1	2	46,XY,15~60dmin.ish dmin(MYC+)	46,XY,+1,der(1;19)(q10;p10)	46,XY			0	0	0	1	1	1	0	0	0	n.a.	0	0	0	0	0	0	0	0	0	0	n.a.	0	0
55	AML-MR	1	83	1800	7.5	70000	non-intensive	PR	422	1	BM	n.a.	45	2	1	0.6	1	0	0	1	2	46,XX,del(8)(q23q24)	46,XX,del(8)(q23q24),4~50dmin.ish dmin(MYC+)	47,XX,+4,del(8)(q23q24),4~50dmin.ish dmin(MYC+)	46,XX		0	0	0	1	1	0	1	0	0	0	n.a.	0	0	0	0	0	0	0	0	0	0	0	0
56	AML without maturation	1	75.3	7200	8.1	69000	n.a.	n.a.	n.a.	n.a.	BM	n.a.	87	1.5	0	0.95	1	0	0	0	2	47,XX,+der(8)del(8)(p11p23)del(8)(q11q23)hsr(8)(q24)	46,XX,2~24dmin.ish dmin(MYC+)	46,XX			0	0	1	0	0	n.a.	0	0	0	0	0	0	0	0	0	0	0	0	0	0	0	0	0
57	AML-MR	2	55.3	2230	12.2	147000	intensive	PR	136	0	BM	n.a.	39	13	1	0.99	1	1	1	1	1	46,XY,12~100dmin.ish dmin(MYC+)	46,XY				0	0	1	0	1	1	0	1	0	0	0	0	0	0	0	0	0	0	0	0	n.a.	0	0
58	AML with maturation	1	84.6	n.a.	n.a.	n.a.	non-intensive	PD	237	0	BM	n.a.	52	5	1	0.9	1	0	0	0	1	47,XX,+4	47,XX,+4,del(11)(q13q23)	47,XX,+4,4~70dmin.ish dmin(MYC+)	47,XX,+4,del(11)(q13q23),4~70dmin.ish dmin(MYC+)	46,XX	0	1	0	0	1	1	1	0	1	0	0	0	0	0	0	0	0	0	0	0	0	0	0
59	AML-MR	2	74.4	70000	8	60000	n.a.	n.a.	n.a.	n.a.	BM	n.a.	66	8	1	0.95	1	0	1	1	2	46,XY,15~>50dmin.ish dmin(MYC+)	47,XY,+22,15~>50dmin.ish dmin(MYC+)	46,XY			0	0	0	0	1	1	0	0	n.a.	0	0	0	0	0	0	0	0	0	0	0	0	0	0
60	MDS/MPN	2	80	29900	9.6	108000	non-intensive	PR	100	1	BM	n.a.	8	17.5	1	positive	1	0	1	1	2	49,XY,+r(8)(::8p11->8q11::hsr::8q24->8q24::)x3,del(9)(q11q34).ish del(8)(q24q24)(MYC-),r(8)(::8p11->8q11::hsr::8q24->8q24)x3(MYC amp)	46,XY,del(9)(q11q34),1~18dmin.ish del(8)(q24q24)(MYC-),dmin(MYC+)	46,XY,del(11)(q14q24).ish del(13)(q14q14)(DLEU-)	46,XY		0	0	0	1	1	0	0	0	0	0	0	0	0	0	0	0	0	0	0	0	0	0	0
61	AML-MR	2	86.8	18140	9.7	34000	supportive	n.a.	n.a.	n.a.	BM	n.a.	92	15	1	0.98	1	1	1	0	1	46,XY,7~>50dmin.ish dmin(MYC+)	46,XY				0	0	1	0	1	1	0	0	n.a.	n.a.	0	0	0	0	n.a.	0	0	n.a.	0	0	n.a.	0	n.a.
62	AML-MR	2	77.8	43600	10.3	102000	intensive	n.a.	342	1	BM	n.a.	51	7.5	1	0.98	1	0	1	1	1	48,XY,+4,+22,15~120 dmin.ish dmin(MYC+)	47,XY,+8	46,XY			0	0	0	0	1	1	1	0	0	0	0	0	0	0	0	0	0	0	0	0	0	0	0
63	MPN in blast phase	2	66.5	4200	7.7	281000	non-intensive	SD	2759	1	BM	n.a.	20	19.5	1	0.95	1	0	1	0	2	46,XY,5~50dmin.ish dmin(MYC+)	46,XY,t(4;18;6)(q12;p11;q26),5~50dmin.ish dmin(MYC+)	46,XY			0	0	0	0	1	1	0	0	0	0	0	0	0	0	0	0	0	0	0	0	0	0	0
64	CMML-2	2	78.3	18610	n.a.	n.a.	non-intensive	n.a.	73	0	PB	10	n.a.	n.a.	1	positive	0	0	0	1	2	46,XY,del(9)(q11q34),20~50 dmin.ish dmin(MYC+)	46,XY				0	0	0	1	1	1	0	0	0	0	0	0	0	0	0	0	0	0	0	0	0	0	0
65	CMML-2	2	73.3	141700	10.5	79000	non-intensive	n.a.	160	1	BM	n.a.	11	23	1	positive	2	0	1	1	2	46,XY,5~50dmin.ish dmin(MYC+)	46,XY				0	0	1	0	1	1	0	0	0	0	0	0	0	0	0	0	0	0	0	0	0	0	0
66	AML-MR	1	83.7	8100	n.a.	n.a.	supportive	n.a.	14	1	BM	n.a.	24	1.5	0	positive	1	0	0	0	2	46,XX,5~70 dmin.ish del(8)(q24q24)(MYC-),dmin(MYC+)	46,XX				0	0	1	1	1	1	0	0	0	0	0	0	0	0	n.a.	0	0	0	0	0	0	0	0
67	AML-MR	2	73.3	108400	8.1	48000	intensive	PD	237	1	BM	n.a.	39.5	23	1	0.97	1	0	1	1	2	46,XY,der(8)(8pter->8q24::hsr::8q24->8qter)	46,XY,3~6dmin.ish dmin(MYC+)	46,XY			0	0	1	0	1	0	0	0	0	0	0	0	0	0	0	0	0	0	0	0	0	0	0
68	MDS-bi TP53	1	77	1990	10.5	176000	non-intensive	PD	269	1	BM	n.a.	18	40.5	1	0.85	1	0	1	1	1	46,XX,der(5)t(5;9)(q21;q21),+8,-9	47,XX,der(5)t(5;9)(q21;q21),+8,3~21dmin.ish dmin(MYC+)	46,XX,der(5)t(5;9)(q21;q21),+8,-9,3~21dmin.ish dmin(MYC+)	45,X,-X,der(5)t(5;9)(q21;q21),+8,-9,3~21dmin.ish dmin(MYC+)	46,XX	1	1	0	0	0	n.a.	0	0	0	0	0	0	0	0	0	0	0	0	0	0	0	0	0
69	CMML-2	2	57	6510	8.1	131000	intensive	n.a.	559	0	BM	n.a.	8	10	1	positive	1	0	1	0	1	46,XY,2~80dmin.ish dmin(MYC+)	46,XY				0	0	1	0	1	0	0	0	0	n.a.	0	0	0	0	n.a.	0	0	n.a.	n.a.	0	n.a.	0	0
70	AML-MR	2	79	1830	13	83000	n.a.	n.a.	n.a.	n.a.	BM	n.a.	70.5	0.5	0	0.98	1	0	0	1	2	47,XY,+der(8)(::8p11->8q13::8q24->8q24::hsr::8q24->8q24::)	47,XY,+4,3~20 dmin.ish dmin(MYC+)	46,XY			0	0	0	0	1	1	1	0	n.a.	n.a.	0	0	n.a.	0	n.a.	0	0	n.a.	n.a.	0	n.a.	0	0
71	AML-MR	2	68	18800	7.9	82000	n.a.	n.a.	n.a.	n.a.	BM	n.a.	84	0	0	0.99	0	0	0	1	0	47,XY,+8	47,XY,+8,der(17)t(17;17)(p11;q21),10~20dmin.ish dmin(MYC+)	47,XY,+8,i(17)(q10),10~20dmin.ish dmin(MYC+)	48,XY,+8,+13,i(17)(q10),10~20dmin.ish dmin(MYC+)		1	1	0	0	1	0	0	0	0	n.a.	0	0	0	0	n.a.	0	0	n.a.	n.a.	0	n.a.	0	0
72	AML-MR	2	71	12900	n.a.	n.a.	n.a.	n.a.	n.a.	n.a.	PB	34	n.a.	n.a.	1	0.8	1	0	1	1	2	46,XY,del(9)(q21q34),10~40dmin.ish del(8)(q24q24)(MYC-),dmin(MYC+)	47,XY,del(9)(q21q34),der(16)ins(16;8)(p?12;q23q24),+19.ish del(8)(q24q24)(MYC-),der(16)ins(16;8)(p?12;q23q24)(MYC-)	48,XY,del(9)(q21q34),+16,+19.ish del(8)(q24q24)(MYC-)	46,XY		1	0	0	1	1	0	0	0	0	n.a.	0	0	0	0	n.a.	0	0	n.a.	n.a.	0	n.a.	0	0
73	AML-MR	1	82	5510	9.4	103000	non-intensive	PR	249	1	BM	n.a.	32	13	1	0.65	1	0	0	1	2	46,XX,der(3)del(3)del(3)(q13q29)t(3;5)(p26;q35),der(5)t(3;5)(q26;q11),5~>50dmin.ish del(8)(q24q24)(MYC-),dmin(MYC+)	46,XX				0	0	0	1	1	1	0	0	0	n.a.	0	0	0	0	n.a.	0	1	n.a.	n.a.	0	n.a.	0	0
74	AML-MR	2	80	2590	9.6	97000	non-intensive	n.a.	308	0	BM	n.a.	56	1	1	0.97	1	0	1	1	1	46,XY,10~>50dmin.ish del(8)(q24q24)(MYC-),dmin(MYC+)	46,XY,del(5)(q14q23),10~>50dmin.ish del(8)(q24q24)(MYC-),dmin(MYC+)				0	0	0	1	1	1	0	0	0	0	0	0	0	0	n.a.	0	0	n.a.	n.a.	0	n.a.	0	0
75	AML with maturation	1	78	20600	8.8	16000	n.a.	n.a.	310	1	BM	n.a.	29	13.5	1	0.95	1	0	1	1	2	46,XX,5~>50dmin.ish dmin(MYC+)					0	0	1	0	1	1	0	0	0	0	0	0	0	0	n.a.	0	0	n.a.	n.a.	0	n.a.	0	0
76	MDS-bi TP53	2	74	8320	13.4	99000	n.a.	n.a.	n.a.	n.a.	BM	n.a.	8.5	78	1	positive	1	0	1	1	2	46,XY,der(5)t(5;16)(q21;q22),der(16)t(5;16)(q34;q22)	46,idem,-9,+18,20~40dmin.ish del(8)(q24q24)(MYC-),dmin(MYC+)	45,idem,der(6)(6pter->6p24::8q24->8q24::hsr::8q24->8q24::6p24->6qter),-9.ish der(6)(6pter->6p24::8q24->8q24::hsr::8q24->8q24::6p24->6qter)(MYC amp),del(8)(q24q24)(MYC-),del(8)(q24q24)(MYC-)	46,XY		1	1	0	1	0	n.a.	0	0	0	0	0	0	0	0	n.a.	0	0	n.a.	n.a.	0	n.a.	0	0
[truncated: 56 more columns]
