# Supplementary material for: Myeloid neoplasms with MYC-positive double minutes: towards recognition as a distinct entity
Source: Blood Cancer J. 2025 Mar 3;15(1):29. doi: 10.1038/s41408-025-01244-6 (PMC11876648; doi:10.1038/s41408-025-01244-6)
Supplement: Supplementary file 3 — Supplementary Table 2 [file 41408_2025_1244_MOESM3_ESM.xlsx]

## Sheet: Sheet1
Gene stable ID	Gene stable ID version	Transcript stable ID	Gene name	Gene description
ENSG00000254275	ENSG00000254275.6	ENST00000520206	LINC00824	long intergenic non-protein coding RNA 824 [Source:HGNC Symbol;Acc:HGNC:50281]
ENSG00000153317	ENSG00000153317.15	ENST00000524124	ASAP1	ArfGAP with SH3 domain, ankyrin repeat and PH domain 1 [Source:HGNC Symbol;Acc:HGNC:2720]
ENSG00000201782	ENSG00000201782.1	ENST00000364912	RN7SKP226	RN7SK pseudogene 226 [Source:HGNC Symbol;Acc:HGNC:45950]
ENSG00000221261	ENSG00000221261.1	ENST00000408334	MIR1208	microRNA 1208 [Source:HGNC Symbol;Acc:HGNC:35274]
ENSG00000221771	ENSG00000221771.1	ENST00000408844	MIR1205	microRNA 1205 [Source:HGNC Symbol;Acc:HGNC:35271]
ENSG00000207110	ENSG00000207110.1	ENST00000384382	RNVU1-32	RNA, variant U1 small nuclear 32 [Source:HGNC Symbol;Acc:HGNC:48448]
ENSG00000283200	ENSG00000283200.1	ENST00000637127	MIR1206	microRNA 1206 [Source:HGNC Symbol;Acc:HGNC:35272]
ENSG00000222501	ENSG00000222501.1	ENST00000410569	RNU4-25P	RNA, U4 small nuclear 25, pseudogene [Source:HGNC Symbol;Acc:HGNC:46961]
ENSG00000221176	ENSG00000221176.1	ENST00000408249	MIR1207	microRNA 1207 [Source:HGNC Symbol;Acc:HGNC:35273]
ENSG00000280055	ENSG00000280055.2	ENST00000624314	LINC02912	long intergenic non-protein coding RNA 2912 [Source:HGNC Symbol;Acc:HGNC:32295]
ENSG00000222755	ENSG00000222755.1	ENST00000410823	RN7SKP206	RN7SK pseudogene 206 [Source:HGNC Symbol;Acc:HGNC:45930]
ENSG00000263763	ENSG00000263763.1	ENST00000577904	MIR3686	microRNA 3686 [Source:HGNC Symbol;Acc:HGNC:38887]
ENSG00000224110	ENSG00000224110.3	ENST00000506027	MTRF1LP2	mitochondrial translational release factor 1 like pseudogene 2 [Source:HGNC Symbol;Acc:HGNC:50612]
ENSG00000147697	ENSG00000147697.9	ENST00000522273	GSDMC	gasdermin C [Source:HGNC Symbol;Acc:HGNC:7151]
ENSG00000207138	ENSG00000207138.1	ENST00000384409	RNU6-869P	RNA, U6 small nuclear 869, pseudogene [Source:HGNC Symbol;Acc:HGNC:47832]
ENSG00000168672	ENSG00000168672.4	ENST00000304916	LRATD2	LRAT domain containing 2 [Source:HGNC Symbol;Acc:HGNC:24166]
ENSG00000212451	ENSG00000212451.1	ENST00000391149	RNU11-4P	RNA, U11 small nuclear 4, pseudogene [Source:HGNC Symbol;Acc:HGNC:46944]
ENSG00000282961	ENSG00000282961.1	ENST00000635449	PRNCR1	prostate cancer associated non-coding RNA 1 [Source:HGNC Symbol;Acc:HGNC:48942]
ENSG00000246228	ENSG00000246228.7	ENST00000523825	CASC8	cancer susceptibility 8 [Source:HGNC Symbol;Acc:HGNC:45129]
ENSG00000280997	ENSG00000280997.1	ENST00000630920	CCAT2	colon cancer associated transcript 2 [Source:HGNC Symbol;Acc:HGNC:47044]
ENSG00000212993	ENSG00000212993.6	ENST00000645438	POU5F1B	POU class 5 homeobox 1B [Source:HGNC Symbol;Acc:HGNC:9223]
ENSG00000243402	ENSG00000243402.1	ENST00000490340	RPL15P12	ribosomal protein L15 pseudogene 12 [Source:HGNC Symbol;Acc:HGNC:35529]
ENSG00000253043	ENSG00000253043.1	ENST00000517234	RNU7-181P	RNA, U7 small nuclear 181 pseudogene [Source:HGNC Symbol;Acc:HGNC:45715]
ENSG00000264653	ENSG00000264653.1	ENST00000582634	MIR5194	microRNA 5194 [Source:HGNC Symbol;Acc:HGNC:43498]
ENSG00000200304	ENSG00000200304.1	ENST00000363434	RNU6-1255P	RNA, U6 small nuclear 1255, pseudogene [Source:HGNC Symbol;Acc:HGNC:48218]
ENSG00000280543	ENSG00000280543.1	ENST00000626977	ASAP1-IT2	ASAP1 intronic transcript 2 [Source:HGNC Symbol;Acc:HGNC:48917]
ENSG00000254166	ENSG00000254166.4	ENST00000523510	CASC19	cancer susceptibility 19 [Source:HGNC Symbol;Acc:HGNC:49476]
ENSG00000253438	ENSG00000253438.5	ENST00000524320	PCAT1	prostate cancer associated transcript 1 [Source:HGNC Symbol;Acc:HGNC:43022]
ENSG00000229140	ENSG00000229140.12	ENST00000643616	CCDC26	CCDC26 long non-coding RNA [Source:HGNC Symbol;Acc:HGNC:28416]
ENSG00000249859	ENSG00000249859.14	ENST00000661830	PVT1	Pvt1 oncogene [Source:HGNC Symbol;Acc:HGNC:9709]
ENSG00000153310	ENSG00000153310.22	ENST00000519824	CYRIB	CYFIP related Rac1 interactor B [Source:HGNC Symbol;Acc:HGNC:25216]
ENSG00000249375	ENSG00000249375.8	ENST00000502463	CASC11	cancer susceptibility 11 [Source:HGNC Symbol;Acc:HGNC:48939]
ENSG00000136997	ENSG00000136997.22	ENST00000259523	MYC	MYC proto-oncogene, bHLH transcription factor [Source:HGNC Symbol;Acc:HGNC:7553]
ENSG00000283710	ENSG00000283710.1	ENST00000408388	MIR1204	microRNA 1204 [Source:HGNC Symbol;Acc:HGNC:37059]
